# Supplementary material for: Solvatochromic and Computational Study of Three Benzo-[f]-Quinolinium Methylids with Photoinduced Charge Transfer
Source: Molecules. 2025 Jul 29;30(15):3162. doi: 10.3390/molecules30153162 (PMC12348346; doi:10.3390/molecules30153162)
Supplement: Supplementary file 1 [file molecules-30-03162-s001.zip]

Archive with 1 entries (1 files):
- molecules-3737304-supplementary.pdf
